# Supplementary material for: Whey as an Alternative Nutrient Medium for Growth of Sporosarcina pasteurii and Its Effect on CaCO3 Polymorphism and Fly Ash Bioconsolidation
Source: Materials (Basel). 2021 May 11;14(10):2470. doi: 10.3390/ma14102470 (PMC8151748; doi:10.3390/ma14102470)
Supplement: Supplementary file 1 [file materials-14-02470-s001.zip]

Archive with 1 entries (1 files):
- materials-1194532-supplementary.pdf
